# Supplementary material for: The Structure, Evolution, and Gene Expression Within the Caprine Leukocyte Receptor Complex
Source: Front Immunol. 2019 Sep 26;10:2302. doi: 10.3389/fimmu.2019.02302 (PMC6775213; doi:10.3389/fimmu.2019.02302)
Supplement: Table S1 — Gene structure of goat and sheep KIR, LILR, and novel Ig-like genes. [file Table_1.XLSX]

## Sheet: LILR
species	assembly	accession #	position of 1st base in CDS	orientation	provisional name	functional?	length (bp)																							(I)nhibitory / (A)ctivating	TM region	ITIM 1	ITIM 2
							Leader				Immunoglobulin-like domains							Stalk, TM				intracellular tail												notes
							exon	intron	exon	intron	exon	intron	exon	intron	exon	intron	exon	intron	exon	intron	exon	intron	exon	intron	exon	intron	exon	intron	exon
C. hircus	ARS1	CM004579.1			LILR1B1	yes	49	217	36	158	285	158	306	204	282	284	300	519	45	723	117	668	43	147	41	190	53	647	147	I	TWYLSVLIGVSVTFVLLLLVLLFLF	VTYAEL	SVYAAL	Validated with RefSeq XM_012172203.2
C. hircus	ARS1	CM004579.1			LILR2B2	yes	34	159	36	178	285	132	303	217	297	225	303	-	-	1238	117	997	43	79	38	194	53	946	147	I	TWYLSVLIGVSVTFVLLLLILLILF	VTYAQL	SEYAAL
C. hircus	ARS1	CM004579.1			LILR2A3	yes	34	149	36	178	285	132	303	165	297	207	303	-	-	1399	200	-	-	-	-	-	-	-	-	A	TVQNLTRMGLAALVLLLLGILLCQA	-	-
C. hircus	ARS1	CM004579.1			LILR2A4	no	-	-	36	158	285	104	274	279	300	-	-	-	-	-	-	-	-	-	-	-	-	-	-	-	-	-	-	Exon 1 missing, possibly deleted by retrovirus insertion. Could not identify TM or tail
C. hircus	ARS1	CM004579.1			FCG2R	yes	34	148	36	172	285	224	303	-	-	-	-	-	-	954	122	-	-	-	-	-	-	-	-	A	TVQNLIRMGLAASVLLLLGILLCQA	-	-
C. hircus	ARS1	CM004579.1			LILR2B5	no	-	-	-	-	285	131	303	218	297	225	303	-	-	1432	117	339	-	-	-	-	53	1066	146	I	TWYLSVLIGVSVTFVLLLLVLLFLF	VTYAQL	SKHVAL	First two exons deleted and two intracellular exons deleted. Multiple frameshifts.
C. hircus	ARS1	CM004579.1			LILR2A6	yes	34	152	36	178	285	131	303	218	297	225	303	-	-	973	122	-	-	-	-	-	-	-	-	A	TVQNLTRMGLAASVLLLLGVLLCQA	-	-
C. hircus	ARS1	CM004579.1			LILR1A8	yes	49	217	36	158	285	158	306	204	282	289	300	-	-	959	122	-	-	-	-	-	-	-	-	A	TVQNLTRMGLAASVMLLLGVLLCQA	-	-
C. hircus	ARS1	CM004579.1			LILR1A9	no	47	166	36	55	137	149	429	284	300	-	-	-	-	-	-	-	-	-	-	-	-	-	-	-	-	-	-	first Ig domain truncated, large insertion in second Ig domain, TM is either missing or heavily disrupted
O. aries	Oar_Rambouillet_v1.0	CM008485	68109831	+	LILR1B1	yes	49	224	36	158	285	158	306	204	282	285	300	796	45	731	117	692	43	147	41	190	53	652	147	I	TWYLSVLIGVLVTFVLLLLVLLFLF	VAYAEL	SVYAAL
O. aries	Oar_Rambouillet_v1.0	CM008485	68091181	+	LILR2B2	yes	34	157	36	172	285	129	303	217	297	225	303	-	-	1240	117	995	43	79	38	190	53	943	147	I	TWYLSVLIGVSVTFVLLLLILLVLF	VTYAQL	SEYAVL
O. aries	Oar_Rambouillet_v1.0	CM008485	68078356	+	LILR2A3	yes	34	152	36	172	285	133	303	165	297	207	303	-	-	1085	122	-	-	-	-	-	-	-	-	A	MVQNLTRLGLAASVLLLLGILLCQA	-	-
O. aries	Oar_Rambouillet_v1.0	CM008485	68064287	+	LILR2A4	yes	34	153	36	172	285	130	303	164	297	207	303	-	-	1043	122	-	-	-	-	-	-	-	-	A	TVQNLTRVGLAASVLLLLGILLCQA	-	-
O. aries	Oar_Rambouillet_v1.0	CM008485	68054967	+	LILR1A5	no	-	-	36	158	285	104	274	282	300	-	-	-	-	-	-	-	-	-	-	-	-	-	-	-	-	-	-	Exon 1 missing, possibly deleted by retrovirus insertion. Could not identify TM or tail
O. aries	Oar_Rambouillet_v1.0	CM008485	68034817	+	FCG2R	yes	34	149	36	172	286	211	303	-	-	-	-	-	-	942	122	-	-	-	-	-	-	-	-	A	TVQNLIRMGLAASVLLLLGILLCQA	-	-	Frameshift in exon 3 likely sequencing error as confirmed by transcript sequences
O. aries	Oar_Rambouillet_v1.0	CM008485	68009279	+	LILR2B6	no	33	-	-	2379	285	-	-	134	286	225	303	-	-	1429	117	-	-	-	-	-	-	436	147	I	TWYLSVLIGVSVTFVLLLLVLLFLF	VTYAQL	SEHVAL	Exon 2 and second Ig domain missing. Multiple frameshifts.
O. aries	Oar_Rambouillet_v1.0	CM008485	67894483	-	LILR2A7	no?	34	158	36	180	285	135	303	215	297	225	302	-	-	951	122	-	-	-	-	-	-	-	-	A	TVQNLTRMGLAASVLLLLGVLLCQT	-	-	Frameshift in 4th Ig domain, uncertain if sequencing error
O. aries	Oar_Rambouillet_v1.0	CM008485	67885556	-	LILR1A8	yes	49	217	36	158	285	158	306	204	282	286	300	-	-	958	122	-	-	-	-	-	-	-	-	A	TVQNLTRMGLAASVLLLLGVLLCQA	-	-
O. aries	Oar_Rambouillet_v1.0	CM008485	67874410	-	LILR1A9	no	47	166	36	55	137	149	429	285	302	-	-	-	-	-	-	-	-	-	-	-	-	-	-	-	-	-	-	first Ig domain truncated, large insertion in second Ig domain, TM is either missing or heavily disrupted
O. aries	Oar_Rambouillet_v1.0	CM008485	68235984	-	LILR2A10	yes	34	151	36	170	285	130	303	166	297	207	303	-	-	1086	122	-	-	-	-	-	-	-	-	A	TVQNLTRVGLAALVLLLLGILLCQA	-	-	GT->GA splice site following exon 4
O. aries	Oar_Rambouillet_v1.0	CM008485	68223159	-	LILR2A11	no	34	157	36	176	286	128	302	216	297	257	306	-	-	-	-	-	-	-	-	-	-	-	-	-	-	-	-	multiple frameshifts and stop codons; TM and tail missing

## Sheet: KIR
species	assembly	accession #	position of 1st base in CDS	orientation	Phylogenetic group	provisional name	functional?	length (bp)																			(I)nhibitory / (A)ctivating	TM region	ITIM 1	ITIM 2	notes
								Leader				Immunoglobulin-like domains							Stalk, TM, short tail				long intracellular tail, ITIMs
								exon	intron	exon	intron	exon	intron	exon	intron	exon	intron	exon	intron	exon	intron	exon	intron	exon	intron	exon
C. hircus	ARS1	CM004579.1			6	KIR1	yes	34	140	36	1153	279	924	300	1073	300	-	-	975	51	730	123	716	53	108	156	I	WYIVLGLSIAFTSTSIILSALVC	VIYAHL	IIYEEF
C. hircus	ARS1	CM004579.1			2	KIR2	no	35	218	36	1286	288	2032	272	-	-	-	-	972	51	739	122	-	-	-	-	A	LHLLLRLFVAFIYTSILLVSPPP	-	-	multiple frameshifts and stop codons. Long-tailed region appears to have been destroyed by a retrovirus insertion
C. hircus	ARS1	CM004579.1			7	KIR3	no	35	141	36	1136	274	904	298	1086	288	-	-	967	51	734	122	871	53	110	216	-	LHLLLWFSGSFIYTSILLAVLVC	VIFVHL	SLYEEF	Multiple frameshifts and stop codons. Stop codon following TM region
C. hircus	ARS1	CM004579.1			6	KIR4	no	34	140	36	1151	279	925	300	1073	300	-	-	968	51	735	123	717	53	111	156	I	WYIVLGLVIVFTSTSIFLAALVC	VIYAHL	IIYEEF	in-frame stop codon in exon 8
C. hircus	ARS1	CM004579.1			2	KIR5	no	38	216	36	1585	117	1841	282	-	-	-	-	969	51	742	120	765	53	111	189	A	VHLLLRLSIAFVYTSISFVFLSI	VIFAHL	SIYEEF	Multiple frameshifts and stop codons, including in TM domain. Truncated Ig domain. Stop codon following TM region, although out of frame
C. hircus	ARS1	CM004579.1			4	KIR6	yes	34	140	36	1167	279	885	296	1078	295	-	-	970	51	744	194	885	53	111	138	A	VHLLLRLSVAFIYTSIFLAVLVC	VIFVHL	SIYEEF	Inappropriate splice site after TM domain in exon 7 (GT>AT) - exon likely extended by 24 amino acids (to 194 bp in total), to produce a short tail
C. hircus	ARS1	CM004579.1			4	KIR7	yes	34	142	36	1161	279	879	300	3904	300	1064	300	941	51	732	123	717	53	110	156	I	WYIVLGLVIAFTSTSIFLTALVC	VIYAHL	IIYEEF
C. hircus	ARS1	CM004579.1			2	KIR8	no	35	219	36	1646	118	1837	282	-	-	-	-	966	51	752	104	864	53	110	216	A	LHLLLKLSVAFIYTSIFLTVLVC	VIFVHL	NIHEEF	Truncated Ig domain. Stop codon following TM region
C. hircus	ARS1	CM004579.1			6	KIR9	yes	34	140	36	1154	273	887	300	1274	300	-	-	964	51	739	122	756	53	111	205	A	LHLLLRLSVAFIYTSIFLAVLVC	VIFTHL	SIYEEF	Stop codon following TM region
C. hircus	ARS1	CM004579.1			4	KIR10	no	34	142	36	1138	278	869	299	1394	273	-	-	995	51	734	123	718	53	110	120	I	WYVVLGLSTAFTSTSIFLAALVC	VIYTHL	-	multiple frameshifts and stop codons
C. hircus	ARS1	CM004579.1			4	KIR11	yes?	34	142	36	1164	279	886	300	1074	300	-	-	970	50	732	123	716	57	105	174	I	WYIVLGLSIAFTSTSIILTALVC	VIYANL	IIYEEF	single nucleotide deletion in exon 6 (sequencing error?)
C. hircus	ARS1	CM004579.1			2	KIR12	no	35	219	36	1243	281	1897	255	-	-	-	-	969	51	739	122	779	52	110	155	A	LHLLLRLSVAFICTSIFLAVLVY	VIFAHL	SIYEEF	multiple frameshifts, stop codons, and a truncation of an Ig domain. Stop codon following TM region
C. hircus	ARS1	CM004579.1			4	KIR13	yes	34	142	36	1152	279	893	300	3446	300	-	-	977	51	743	123	752	57	120	104	I	WYIVLGLVIAFTSTSIILAALVC	VIYANL	-
C. hircus	ARS1	CM004579.1			6	KIR14	no	34	142	36	1155	278	899	300	2143	177	6751	127	960	51	1340	123	749	56	111	156	I	WYIVLGLSIAFTSTSIILAALVC	VIYAHL	RIYEDF	3rd Ig domain disrupted by 6.8 kb retrovirus insertion, frameshift and stop codon in 1st Ig domain
C. hircus	ARS1	CM004579.1			7	KIR15	yes?	34	140	36	1115	267	910	300	1085	301	-	-	958	51	768	123	726	53	120	146	I	WHIVLGLSIAFTSISIILSALVC	VIYAHL	IIYEEF	single nucleotide insertion in 1st Ig domain (sequencing error?)
O. aries	CH243	MH680527			6	KIR26	no	35	142	30	1148	279	897	299	-	-	-	-	-	-	-	-	-	-	-	-	-	-	-	-	frameshifts and stop codons in 2nd Ig domain. TM and tail regions unidentifiable and possibly deleted.
O. aries	CH243	MH680527			4	KIR27	yes	34	142	36	1161	279	886	300	3997	300	1064	300	943	51	715	127	741	53	110	156	-	WYIVLGLSTAFTSTSIFLAALVC	MVYAHL	IIYEEF
O. aries	CH243	MH680527			2	KIR28	no	35	219	36	1236	279	1888	302	-	-	-	-	919	51	739	122	904	53	110	216	A	LLLLLKLSVAFIYTSIFLAVLFC	VIFVHL	NVHEEF	Stop codon following TM region. Multiple frameshifts and stop codons in Ig domains
O. aries	CH243	MH680527			2	KIR29	no	-	-	-	-	300	-	-	-	-	-	-	969	51	740	122	759	53	110	204	A	LHLLLRLSVAFIYTSIFLAVLVC	VIFVHL	SLYEEF
O. aries	CH243	MH680527			6	KIR30	yes	34	141	36	1155	279	922	300	1073	303	-	-	970	51	738	123	717	53	110	138	I	WYIVLGLSIAFTSTSIILAALVC	VVYAHL	IIYEEF	last exon truncated by 6 aa due to nonsense mutation
O. aries	CH243	MH680527			2	KIR31	no	35	219	36	1341	239	1872	265	-	-	-	-	970	51	751	122	875	53	110	216	A	LHLLLRLSVAFIYTSIFFTVLVC	VIFVHL	SIYEEF	Both Ig domains are truncated
O. aries	CH243	MH680527			6	KIR32	yes	34	140	36	1154	273	888	300	1274	300	-	-	969	51	736	123	717	53	111	156	I	WYIVLGLVIAFTSTSIFLAALVC	VVYAHL	IIYEEF
O. aries	CH243	MH680527			4	KIR33	no	34	142	36	1160	269	886	300	-	-	-	-	-	-	-	-	-	-	-	-	-	-	-	-	TM and tail regions deleted, possibly due to a retrovirus insertion
O. aries	CH243	MH680527			4	KIR34	yes	34	142	36	1164	279	881	300	1076	300	-	-	969	51	734	123	714	53	110	174	I	WYIILGLSIAFTSTSIILSALVC	VIYANL	IIYEEL
O. aries	CH243	MH680527			2	KIR35	no	35	219	36	1237	271	1939	282	-	-	-	-	970	51	739	122	765	52	111	155	A	LHLLLRLSVAFIYTSIFLAVLVC	MIFAHL	SIYEEF	Multiple frameshifts and stop codons
O. aries	CH243	MH680527			4	KIR36	no?	34	142	36	1153	279	885	300	3357	300	-	-	966	51	755	120	729	51	111	117	I	WYIVFGLVIAFTSTSIILAALVC	VIYAHL	-	Exon 8 is either frameshifted by 2 bp or uses non-canonical splice site (GT>GA). Last exon frameshifted and truncated.
O. aries	CH243	MH680527			6	KIR37	no	34	142	36	1154	278	899	300	2156	179	6943	127	961	51	1340	123	742	56	111	156	I	WYIVLGLSIAFTSTSIILAALVC	VIYAHL	RIYEEF	ATG->ACG; 3rd Ig domain disrupted by 6.8 kb retrovirus insertion
O. aries	CH243	MH680527			7	KIR38	yes	34	140	36	1136	267	885	300	1087	300	-	-	967	51	740	122	880	53	108	216	A	LHLLLRLSIAFIYTSIFLAVLVC	VIFVHL	SIYEEF
O. aries	CH243	MH680527			7	KIR39	yes	34	140	36	1146	267	898	300	1083	300	-	-	945	51	720	123	726	53	110	156	I	WHIVLGLSIAFTSISIILSALVC	VIYAHL	IIYEEF
O. aries	Oar_Rambouillet_v1.0	CM008485	67847753	-	4	KIR1	no	34	142	36	1164	286	886	299	1072	301	-	-	-	-	-	-	-	-	-	-	-	-	-	-	tail and TM regions missing, multiplpe frameshifts and stop codons
O. aries	Oar_Rambouillet_v1.0	CM008485	67833980	-	4	KIR2	no	34	142	36	1162	279	885	300	1067	299	-	-	969	51	711	123	716	53	111	156	I	WFIVLGLSIAFTSTSIILSALVC	VIYAHL	IIYEEF	frameshift in 3rd Ig domain
O. aries	Oar_Rambouillet_v1.0	CM008485	67820782	-	2	KIR3	no	-	-	-	-	297	-	-	-	-	-	-	972	51	738	149	-	-	-	-	A	LHLLLRLFVAIIYTSIFLVSPPP	-	-	First several exons and last two exons missing, framshifts in TM region
O. aries	Oar_Rambouillet_v1.0	CM008485	67810466	-	7	KIR4	no	34	141	36	1133	266	893	298	1069	294	-	-	970	51	733	122	870	53	110	204	-	LHLLLWLSGSFIYTSILLVVLVC	VIFVHL	SIYEEF	multiple frameshifts and stop codons; inappropriate splice site in exon 4; short tail, but no charged residue in TM
O. aries	Oar_Rambouillet_v1.0	CM008485	67796033	-	6	KIR5	no	34	140	36	1150	279	919	301	1080	300	-	-	971	51	735	123	716	53	111	117	I	WYIVLGLVIVFTSTSIFLAALVC	VIHAHL	-	frameshift in 2nd Ig domain, final exon is truncated after first (non-functional) ITIM
O. aries	Oar_Rambouillet_v1.0	CM008485	67786287	-	2	KIR6	no	-	-	36	1440	116	1829	300	-	-	-	-	964	51	-	-	-	-	1801	153	-	-	VIFAHL	SIYEEF	exon 1 not found, 1st Ig domain either truncated or heavily disrupted, TM region missing
O. aries	Oar_Rambouillet_v1.0	CM008485	67770861	-	4	KIR7	no	34	140	36	1167	279	904	298	1076	299	-	-	969	51	738	118	890	53	111	155	A	LHLLLRLSVAFIYTSIFLAVLVC	VIFVHL	SIYEEF	multiple frameshits and stop codons
O. aries	Oar_Rambouillet_v1.0	CM008485	67755489	-	4	KIR8	no	34	141	36	1166	279	885	300	3980	300	1067	300	943	51	733	123	761	53	109	156	I	WYIVLGLSIAFTSTSIFLAALVC	VVYAHL	IIYEEF	inframe stop codon in exon 6
O. aries	Oar_Rambouillet_v1.0	CM008485	67737087	-	6	KIR9	no	34	138	36	1151	209	819	300	1056	300	-	-	966	51	742	118	879	53	111	155	A	LHLLLRLSIAFIYTSIFLAVLVC	VIFVHL	SVYEEF	multiple frameshits and stop codons; exon 3 is truncated
O. aries	Oar_Rambouillet_v1.0	CM008485	67720130	-	4	KIR10	yes	34	142	36	1162	279	885	300	3027	300	-	-	968	51	741	119	785	53	112	155	A	LHLLLRLSVAFIYTSIFLAVLVC	VIFVHL	SMYEEF
O. aries	Oar_Rambouillet_v1.0	CM008485	67702474	-	6	KIR11	no	33	143	36	1156	279	925	300	1074	303	-	-	969	51	742	123	718	53	111	156	I	WYIILGLVIAFTSTSIILAALVC	VIYAHL	IIYEEF	frameshift in exon 1
O. aries	Oar_Rambouillet_v1.0	CM008485	67680500	-	6	KIR12	no	-	-	-	-	298	1058	296	-	-	-	-	936	47	706	123	737	53	110	156	I	WYIVLGLSTAFTSTSIFLAALVC	MVYAHL	IIYEEF	multiple frameshits and stop codons; first few exons missing
O. aries	Oar_Rambouillet_v1.0	CM008485	67673986	-	2	KIR13	no	35	-	-	3578	303	-	-	-	-	-	-	970	51	738	118	907	53	110	216	-	LLLLLKLSVAFIYTSIFLAVLFC	VIFVHL	NVHEEF	multiple frameshits and stop codons; first two Ig domains missing
O. aries	Oar_Rambouillet_v1.0	CM008485	67661071	-	2	KIR14	no	-	-	-	-	299	-	-	-	-	-	-	969	51	740	122	758	53	110	204	A	LHLLLRLSVAFIYTSIFLAVLVC	VIFVHL	SLYEEF
O. aries	Oar_Rambouillet_v1.0	CM008485	67613730	-	4	KIR15	no	34	142	36	1141	228	918	299	1069	300	-	-	968	51	735	123	718	53	110	157	I	WYIVLGLSIAFTSTSIFLAALVC	VIYTHL	ITYEEF	multiple frameshits and stop codons; exon 3 is truncated
O. aries	Oar_Rambouillet_v1.0	CM008485	67600894	-	4	KIR16	yes	34	142	36	1167	279	885	300	1076	300	-	-	971	51	738	122	772	53	113	155	A	LHLLLRLSVAFIYTSIFLAVLVC	VIFVHL	SLYEEF
O. aries	Oar_Rambouillet_v1.0	CM008485	67587512	-	6	KIR17	no	34	142	36	1134	274	932	297	1087	301	-	-	960	51	733	115	746	53	110	155	-	-	-	SIYEEF	short tail, but TM and tail heavily disrupted by framshifts
O. aries	Oar_Rambouillet_v1.0	CM008485	67572181	-	4	KIR18	no	34	142	36	1166	280	887	258	1109	300	-	-	973	52	737	116	761	53	110	136	A	LHLLLRLSVAFIYTSIFSLFLSV	-	-	multiple frameshifts and stop codons
O. aries	Oar_Rambouillet_v1.0	CM008485	67562234	-	6	KIR19	no	-	-	30	1124	277	901	298	1092	300	-	-	974	51	734	123	716	53	111	156	I	WYIVLGLSIAFTSTSIILSALVC	VIHAHL	IIYEEL	multiple frameshifts and stop codons, first exon and part of exon 2 missing in sequence gap
O. aries	Oar_Rambouillet_v1.0	CM008485	67552722	-	2	KIR20	no	-	-	36	1530	162	1838	300	-	-	-	-	964	51	735	126	744	53	111	155	-	-	VIFVHL	SIYEEF	short tail, but TM region heavily disrupted by framshifts; first exon missing
O. aries	Oar_Rambouillet_v1.0	CM008485	67538988	-	4	KIR21	no	34	140	36	1166	278	901	297	1078	298	-	-	961	51	734	118	-	-	-	-	A	LHLLLRLSVAFIYTSIFLAVLVC	-	-	multiple frameshifts and stop codons; tail missing in sequence gap
O. aries	Oar_Rambouillet_v1.0	CM008485	67476278	-	4	KIR22	no	-	-	-	-	280	882	300	2819	302	-	-	970	52	743	119	763	53	111	195	A	LHLLLRLSVAFIYTSIFLAVLVC	VIFVHL	SMYEEF	first two exons missing in sequence gap. Multiple frameshifts and stop codons
O. aries	Oar_Rambouillet_v1.0	CM008485	67460237	-	6	KIR23	no	34	141	36	1157	276	927	300	1073	303	-	-	974	51	735	122	774	53	113	155	A	LHLLLRLSVAFIYTSIFLAVLVC	VIFVHL	SLYEEF	multiple frameshifts in exon 3
O. aries	Oar_Rambouillet_v1.0	CM008485	67438027	-	6	KIR24	no	34	141	36	1137	277	939	300	1089	300	-	-	968	51	741	122	745	53	110	155	A	LHLLLRLSVAFIYSSIFLAVLVC	VIIVHL	SIYEEF	multiple frameshifts and stop codons
O. aries	Oar_Rambouillet_v1.0	CM008485	67422245	-	4	KIR25	yes	34	142	36	1162	279	885	300	1069	300	-	-	971	51	739	143	736	53	110	134	A	LHLLLRLSVAFIYTSIFLAVLVC	VIFVHL	-	frameshift in exon 7 resulting in slightly longer tail
O. aries	Oar_Rambouillet_v1.0	CM008485	67406469	-	6	KIR26	no	35	142	30	1146	279	897	299	-	-	-	-	-	-	-	-	-	-	-	-	-	-	-	-	frameshifts and stop codons in 2nd Ig domain. TM and tail regions unidentifiable and possibly deleted
O. aries	Oar_Rambouillet_v1.0	CM008485	67396043	-	4	KIR27	yes	34	142	36	1160	279	886	300	3997	300	1064	300	943	51	715	123	741	53	110	156	I	WYIVLGLSTAFTSTSIFLAALVC	MVYAHL	IIYEEF
O. aries	Oar_Rambouillet_v1.0	CM008485	67382631	-	2	KIR28	no	35	219	36	1236	279	1888	303	-	-	-	-	919	51	739	122	903	53	110	216	A	LLLLLKLSVAFIYTSIFLAVLFC	VIFVHL	NVHEEF	Stop codon following TM region. Multiple frameshifts and stop codons in Ig domains
O. aries	Oar_Rambouillet_v1.0	CM008485	67367296	-	2	KIR29	no	-	-	-	-	300	-	-	-	-	-	-	969	51	740	122	759	53	110	204	A	LHLLLRLSVVFIYTSIFLAVLVC	VIFVHL	SLYEEF
O. aries	Oar_Rambouillet_v1.0	CM008485	67356357	-	6	KIR30	yes	34	141	36	1156	279	922	300	1089	303	-	-	970	51	738	123	717	53	110	138	I	WYIVLGLSIAFTSTSIILAALVC	VIYAHL	IIYEEF	last exon truncated by 6 aa due to nonsense mutation
O. aries	Oar_Rambouillet_v1.0	CM008485	67347143	-	2	KIR31	no	35	219	36	1342	239	1872	265	-	-	-	-	954	51	750	122	874	53	110	216	A	LHLLLRLSVAFIYTSIFFTVLVC	VIFVHL	SIYEEF	Both Ig domains are truncated
O. aries	Oar_Rambouillet_v1.0	CM008485	67330450	-	6	KIR32	yes	34	140	36	1154	273	888	300	1273	300	-	-	969	51	736	123	717	53	111	156	I	WYIVLGLVIAFTSTSIFLAALVC	VVYAHL	IIYEEF
O. aries	Oar_Rambouillet_v1.0	CM008485	67314719	-	4	KIR33	no	34	142	36	1160	269	886	300	-	-	-	-	-	-	-	-	-	-	-	-	-	-	-	-	TM and tail regions deleted, possibly due to a retrovirus insertion
O. aries	Oar_Rambouillet_v1.0	CM008485	67302005	-	4	KIR34	yes	34	142	36	1164	279	881	300	1076	300	-	-	969	51	734	123	714	53	110	174	I	WYIILGLSIAFTSTSIILSALVC	VIYANL	IIYEEL
O. aries	Oar_Rambouillet_v1.0	CM008485	67292845	-	2	KIR35	no	35	219	36	1236	271	1941	282	-	-	-	-	970	51	738	122	765	52	111	154	A	LHLLLRLSVAFIYTSIFLAVLVC	MIFAHL	SIYEEF	Multiple frameshifts and stop codons
O. aries	Oar_Rambouillet_v1.0	CM008485	67277737	-	4	KIR36	no?	34	142	36	1153	279	887	301	3385	300	-	-	965	51	747	120	730	53	111	117	I	WYIVFGLVIAFTSTSIILAALVC	LIYAHL	-	Exon 4 is frameshifted. Last exon frameshifted and truncated.
O. aries	Oar_Rambouillet_v1.0	CM008485	67258443	-	6	KIR37	no	34	142	36	1154	278	899	300	5255	179	6948	127	955	51	1339	123	742	56	111	156	I	WYIVLGLSIAFTSTSIILAALVC	VIYAHL	HIYEEF	ATG->ACG; 3rd Ig domain disrupted by 6.8 kb retrovirus insertion
O. aries	Oar_Rambouillet_v1.0	CM008485	67224819	-	7	KIR38	yes	34	140	36	1139	267	890	300	1089	300	-	-	967	51	736	122	873	53	108	205	A	LHLLLRLSIAFIYTSIFLAVLVC	VIFVLL	SIYEEF
O. aries	Oar_Rambouillet_v1.0	CM008485	67209015	-	7	KIR39	no	34	140	36	1148	267	915	300	1084	299	-	-	945	51	740	123	726	53	110	156	I	WHIVLGLSIAFTSISIILSALVC	VIYAHL	IIYEEF

## Sheet: NOVEL
species	assembly	accession #	position of 1st base in CDS	orientation	provisional name	functional?	length (bp)																	(I)nhibitory / (A)ctivating	TM region	ITIM 1	ITIM 2	Notes
							Leader				Ig-like domains			Stalk, TM, short tail						long intracellular tail, ITIMs
							exon	intron	exon	intron	exon	intron	exon	intron	exon	intron	exon	intron	exon	intron	exon	intron	exon
C. hircus	ARS1	CM004579.1	64214464	-	Novel-1	yes	34	101	36	176	285	252	300	239	45	-	-	1197	170	-	-	-	-	-	VRLSLAAVLLLAMVVLLAEAW	-	-
C. hircus	ARS1	CM004579.1	64207334	-	Novel-2	yes	28	101	36	181	285	253	297	239	30	-	-	1200	170	-	-	-	-	-	VRLSLAAVLLLAMVVLLAEAW	-	-
C. hircus	ARS1	CM004579.1	64200708	-	Novel-3	yes	34	101	36	182	285	252	300	239	45	-	-	3256	114	1332	53	78	141	I	WIGVPVAVGLLLLVFLIFLIL	VTYSQV	SEYVTL
O. aries	Oar_Rambouillet_v1.0	CM008485	67139566	-	Novel-1	no	34	100	36	182	285	253	297	238	45	-	-	-	-	-	-	-	-	-	-	-	-	Last exon not found
O. aries	Oar_Rambouillet_v1.0	CM008485	67133677	-	Novel-2	yes	34	101	36	180	256	253	297	239	45	33	45	1231	128	-	-	-	-	-	VRLSLAALLLLAMVVLLAEAW	-	-	duplicated stalk exon
O. aries	Oar_Rambouillet_v1.0	CM008485	67126899	-	Novel-3	yes	34	101	36	175	285	253	297	239	30	-	-	3132	114	1331	53	78	141	I	WIGVPVAVGLLLLVFLIFLIL	VTYSQV	SEYVTL
O. aries	Oar_Rambouillet_v1.0	CM008485	67521770	-	Novel-4	yes	34	100	36	176	285	253	297	238	45	-	-	1229	128	-	-	-	-	-	VRLSLAALLLLAMVVLLAEAW	-	-	Most telomeric gene in contig within KIR region
O. aries	Oar_Rambouillet_v1.0	CM008485	67514593	-	Novel-5	yes	34	101	36	176	285	252	297	240	45	33	45	1222	170	-	-	-	-	-	VRLSLAALLLLAMVVLLAEAW	-	-	duplicated stalk exon
O. aries	Oar_Rambouillet_v1.0	CM008485	67509868	-	Novel-6	yes	34	101	36	182	285	253	297	239	45	-	-	1206	128	-	-	-	-	-	-	-	-
O. aries	Oar_Rambouillet_v1.0	CM008485	67503219	-	Novel-7	no	34	101	36	181	282	250	295	239	30	-	-	-	-	-	-	-	-	-	-	-	-	Frameshift in exon 3. Tail not found. Most centromeric gene in contig within KIR region
