# Supplementary material for: The Structure, Evolution, and Gene Expression Within the Caprine Leukocyte Receptor Complex
Source: Front Immunol. 2019 Sep 26;10:2302. doi: 10.3389/fimmu.2019.02302 (PMC6775213; doi:10.3389/fimmu.2019.02302)
Supplement: Table S2 — Raw and normalized gene expression values for LRC genes in goat and sheep tissues and cell types. [file Table_2.xlsx]

## Sheet: sheep_rawcounts
	alveolar macrophage								bone marrow macrophage														kidney cortex														liver
	ERR2074931	ERR2074932	ERR2074933	ERR2074934	ERR2075003	ERR2075004	ERR2075005	ERR2075006	ERR2074844	ERR2074845	ERR2074846	ERR2074847	ERR2074848	ERR2074849	ERR2074850	ERR2074977	ERR2074978	ERR2074979	ERR2074980	ERR2074981	ERR2074982	ERR2074983	ERR2074333	ERR2076740	ERR2076741	ERR2076742	ERR2076743	ERR2076744	ERR2076745	ERR2076746	ERR2076747	ERR2076748	ERR2076749	ERR2076750	ERR2076751	ERR2076752	ERR2074673	ERR2074674	ERR2074675	ERR2074676	ERR2074677	ERR2074678	ERR2074679	ERR2074680	ERR2074681	ERR2074763	ERR2074764	ERR2074765	ERR2074766
TARM1	0	1	0	0	0	0	0	0	0	0	0	1	0	0	0	1	2	0	0	0	0	0	2	0	0	0	0	0	0	0	0	0	0	1	0	0	2	2	0	1	1	0	2	1	1	0	1	1	1
OSCAR	5	9	6	10	9	10	7	13	5	5	0	4	1	0	2	5	4	2	3	5	7	2	0	0	0	0	0	0	0	0	1	0	0	1	1	1	0	0	2	1	0	2	3	0	0	5	4	2	5
LILR group 1	913	1004	973	977	1862	1765	2066	1968	671	310	532	348	306	496	477	730	523	527	528	793	767	789	0	3	3	1	2	1	2	1	0	1	1	2	5	1	14	12	19	9	10	13	5	13	13	74	88	108	106
LILR group 2	1810	2104	1879	1927	2193	2065	2311	2209	3294	1676	2457	1671	1554	2442	2426	4295	3295	3255	3170	4792	4986	4932	22	2	2	4	3	5	3	3	6	2	2	4	3	3	18	17	17	18	19	18	14	15	18	128	141	155	158
LAIR1	6	12	4	8	17	17	22	10	3027	1692	2476	1686	1566	2465	2449	4319	3307	3274	3189	4820	5013	4961	1	1	0	0	4	0	1	1	0	0	1	0	1	0	0	1	0	1	2	1	0	1	1	11	13	15	6
KIR group 2	1	5	2	0	0	4	0	4	32	16	34	16	15	30	21	19	12	8	10	20	23	18	4	2	0	1	0	0	0	0	0	0	1	1	1	0	4	3	7	3	5	1	4	1	5	222	228	181	197
KIR group 4	5	1	3	3	3	3	1	4	39	19	28	18	21	27	38	26	27	27	12	26	27	29	13	0	3	0	2	1	4	0	0	2	0	2	1	1	6	6	12	8	7	6	13	9	8	201	240	207	206
KIR group 6	1	1	2	2	1	2	3	2	35	13	20	13	17	21	12	16	11	8	13	19	19	22	5	3	3	0	0	1	0	0	0	0	0	1	1	4	7	9	9	7	8	7	11	9	6	108	128	121	112
KIR group 7	776	837	798	812	574	479	608	567	1416	709	961	683	604	963	1003	1144	822	864	771	1298	1288	1260	3	1	0	1	2	1	0	2	1	2	3	0	0	0	6	16	15	12	12	10	9	9	9	101	99	125	133
FCAR	1975	2274	2117	2032	2272	2185	2527	2362	770	359	541	384	342	564	577	522	334	377	274	530	527	510	0	0	0	0	0	0	0	0	0	0	0	0	0	0	0	0	0	0	0	0	0	0	0	120	114	121	124
NCR1	1	3	1	1	0	0	0	0	0	0	0	0	0	0	0	0	0	0	0	0	0	0	1	0	0	1	2	0	1	0	0	0	1	1	1	1	2	1	0	0	0	0	0	3	1	4	5	3	7
novel_total	1369	1585	1613	1549	1887	1806	2094	1875	1204	570	838	624	554	868	845	855	511	531	547	884	923	863	6	5	7	3	8	5	10	7	1	4	2	6	2	7	13	10	14	13	18	11	14	13	10	376	408	416	435
novel_long	264	316	357	336	410	416	464	423	208	80	138	86	74	121	112	42	29	31	24	41	56	68	0	1	0	0	0	1	1	0	0	0	0	0	0	0	0	0	1	1	1	0	0	2	0	29	48	48	29
novel_short	340	371	398	372	410	361	450	412	91	60	69	47	42	59	71	151	98	101	102	147	154	152	0	2	2	1	1	1	3	1	0	2	0	2	0	0	6	1	3	1	4	1	1	2	2	59	66	84	70
GP6	12	9	4	3	3	9	1	2	2	0	0	3	0	0	1	1	1	3	0	3	2	2	0	0	0	0	0	0	0	0	0	0	0	0	0	0	0	0	0	0	1	0	1	0	0	0	0	0	0
SDHA	1366	1429	1498	1483	1089	1045	1206	1074	3285	1567	2368	1589	1486	2275	2346	2276	1665	1661	1636	2517	2632	2675	5266	1511	1256	1264	1370	1319	1508	1321	1332	1427	911	1307	1314	1728	912	966	920	916	958	941	914	880	875	1076	1060	1075	1099
PPIA	5765	6603	6103	6086	6656	6301	7384	7168	9548	4455	6787	4546	4391	6695	6881	7941	5617	5753	5375	8743	8931	8670	6462	1490	1385	1384	1329	1368	1491	1293	1383	1346	928	1359	1339	1551	2011	2031	1984	2100	1943	2039	1989	2000	2002	1250	1203	1230	1197
GAPDH	13732	15529	14412	14469	18929	17912	20663	19215	34340	16787	24554	16879	15908	24494	24592	21530	15786	15694	14978	23834	24179	24219	12822	2842	2415	2627	2516	2379	2816	2420	2481	2528	1702	2502	2381	3139	2627	2639	2738	2652	2652	2738	2552	2576	2565	2751	2748	2758	2812
ACTB	26788	29807	28075	28258	34812	32962	36755	35727	60114	29998	43977	29939	28713	43625	44190	39605	29649	29650	28285	44793	45095	44396	1401	3175	2772	2905	2812	2821	3179	2867	2870	3030	2000	2744	2896	3560	18346	18240	18483	18102	18258	18145	17753	18232	17415	13706	14019	14354	14590
RPL13A	4505	4987	4654	4775	4923	4588	5170	4943	7266	3548	5207	3483	3319	5043	5153	5476	4051	3997	3695	6100	6067	6152	37009	1111	937	999	987	1003	1129	901	1021	1094	688	1000	999	1211	3236	3193	3186	3292	3231	3192	3209	3191	3119	2472	2590	2489	2638
YWHAZ	814	939	904	876	899	867	1044	948	3677	1779	2429	1680	1560	2557	2437	2463	1762	1700	1720	2631	2623	2731	12	158	132	142	147	147	164	158	173	145	82	150	125	178	767	809	852	787	835	795	761	766	796	1046	1084	1131	1134
[truncated: 34 more columns]

## Sheet: goat_rawcounts
	alveolar macrophage		bone marrow macrophage						CD4				CD8				kidney cortex																liver																spleen
	ERR2182119	ERR2182122	ERR2182115	ERR2182113	ERR2182117	ERR2182116	ERR2182114	ERR2182118	ERR2664207	ERR2664208	ERR2664209	ERR2664210	ERR2664190	ERR2664192	ERR2664194	ERR2664196	ERR2181973	ERR2181974	ERR2181975	ERR2181976	ERR2182013	ERR2182014	ERR2182015	ERR2182016	ERR2182049	ERR2182050	ERR2182051	ERR2182052	ERR2182081	ERR2182082	ERR2182083	ERR2182084	ERR2181977	ERR2181978	ERR2181979	ERR2181980	ERR2182017	ERR2182018	ERR2182019	ERR2182020	ERR2182053	ERR2182054	ERR2182055	ERR2182056	ERR2182085	ERR2182086	ERR2182087	ERR2182088	ERR2181989
TARM1	8	25	0	1	1	0	0	1	8	74	150	13	9	90	84	12	0	0	0	0	0	1	4	0	0	1	1	0	0	1	4	0	1	0	3	2	2	0	1	0	0	1	4	1	0	0	1	1	9
OSCAR	10	19	69	32	59	55	26	43	46	175	174	146	75	201	185	111	2	2	1	0	0	1	1	1	0	1	1	3	3	0	0	2	0	0	0	3	0	0	1	0	0	2	0	0	0	1	0	2	4
LILR group 1	3800	11028	52	554	3030	144	1140	4450	412	889	2286	936	894	1431	2380	1931	12	14	25	27	28	31	27	22	15	13	22	21	37	30	37	33	66	57	62	67	63	49	49	49	12	13	15	15	88	67	74	76	276
LILR group 2	11067	15654	294	2069	7347	420	2744	5794	1428	3516	7070	2309	4643	5963	7631	6129	40	33	43	47	83	78	66	64	77	69	87	80	82	82	85	93	106	112	98	98	103	142	119	133	65	68	78	69	153	141	136	141	486
LAIR1	64	684	3	7	246	1	30	644	75	105	149	222	219	301	266	856	7	0	4	5	8	7	11	3	9	16	12	8	8	9	14	8	8	8	14	8	12	12	10	15	11	7	14	5	35	29	46	43	91
KIR group 2	0	11	0	4	0	0	2	0	6	6	41	13	691	746	645	1003	0	0	0	0	0	0	0	0	1	0	0	1	0	0	0	0	0	0	0	0	0	0	0	0	0	0	0	0	0	0	0	0	4
KIR group 4	0	15	0	13	0	0	10	2	49	44	161	141	2190	3978	1334	9008	2	0	1	2	1	1	2	2	9	4	6	5	1	2	0	0	4	6	3	4	2	4	4	0	1	2	1	2	2	3	0	1	158
KIR group 6	1	80	0	33	6	0	36	11	8	42	31	33	1253	1727	664	3039	0	1	0	0	0	0	1	0	4	2	1	0	0	0	0	0	0	0	0	0	1	1	4	1	0	0	0	0	0	0	0	0	21
KIR group 7	1406	4336	26	1515	4014	28	1778	2843	42	11	26	62	1302	2535	710	5764	1	0	0	0	0	0	0	1	1	0	0	0	1	1	0	1	0	1	0	0	1	1	0	2	0	0	0	0	1	0	0	0	38
FCAR	9228	14217	87	660	2717	90	678	1916	5	0	16	4	10	15	3	40	0	0	0	0	0	0	0	0	0	0	0	0	0	0	0	0	0	0	0	0	0	0	1	0	1	0	0	0	0	0	0	0	1
NCR1	9	20	0	0	0	0	4	2	12	72	265	479	8099	8869	12601	27708	2	1	3	1	3	2	1	1	0	5	2	3	0	1	0	0	3	4	3	2	4	6	3	0	5	4	1	3	0	3	1	2	41
novel_total	21895	24174	119	858	4828	400	2123	9137	2430	3929	6827	4090	32770	19634	28424	37197	22	37	35	21	35	23	36	42	40	40	46	35	26	31	31	31	104	123	83	92	101	91	110	120	73	73	75	67	143	136	141	125	788
novel_long	2410	2368	3	12	109	5	30	236	124	399	674	270	1133	1194	1558	1897	4	9	8	1	3	1	10	7	3	4	8	4	5	2	10	6	20	24	13	15	14	10	23	22	17	15	16	16	23	19	27	18	136
novel_short	3154	3042	19	179	675	48	334	1031	334	396	749	424	4039	2652	3248	4128	3	3	2	1	7	4	3	3	10	7	8	12	5	5	6	9	8	11	10	17	10	15	16	16	6	9	11	5	31	14	22	15	114
GP6	4	2	0	0	0	0	2	0	0	4	26	20	0	1	4	21	0	0	0	0	0	0	0	0	1	0	0	0	0	0	0	0	0	0	0	0	1	0	0	0	0	0	0	0	0	2	0	0	0
SDHA	9401	5216	7527	10063	14862	6170	7546	9011	13357	14635	8610	8880	14835	15475	10776	8941	4679	4847	4824	4969	4592	4530	4457	4435	2858	2968	2948	2963	4103	4167	4039	4249	3101	3041	3129	3161	2500	2406	2572	2383	1552	1555	1480	1622	1986	1975	1967	1988	964
PPIA	36780	24745	38976	40326	42503	39172	36623	38037	76225	100408	56583	53813	102620	106778	56675	45270	5956	5887	6005	6058	5648	5427	5361	5319	6119	6228	5896	5944	6421	6292	6175	6310	3203	3124	3200	3127	3119	3227	3265	3188	3090	3078	3001	3077	3028	3151	3102	3067	5384
GAPDH	79635	67280	79467	94471	242833	79911	83526	120000	91535	125667	79625	74650	119010	134509	79440	66821	8359	8425	8404	8363	8694	8359	8376	8191	6508	6771	6647	6645	8752	8707	8555	8558	11144	11102	10844	10966	7834	8076	7957	7863	6091	5964	5900	6100	5679	5786	5713	5609	4792
ACTB	216719	136790	233368	260570	268705	165911	162270	186584	440313	500083	227930	251145	573050	680261	291238	247855	13888	13629	14372	14315	12199	11564	11888	11409	9698	9864	9745	9935	12919	13097	12747	13047	4537	4335	4314	4498	4559	4819	4836	4934	3533	3496	3572	3642	6326	6511	6466	6100	21649
RPL13A	25095	15142	37142	36734	51350	35157	31630	38211	269508	372102	258183	205551	274624	293750	262424	187516	4834	4723	4881	4841	5123	5026	4779	4890	4218	4540	4222	4238	5403	5426	5325	5422	2858	2873	2784	2982	4585	4540	4584	4712	2804	2802	2703	2840	3761	3607	3566	3540	11152
YWHAZ	5719	4556	14034	12501	12217	14243	12269	14962	32007	28794	24314	23213	34673	34680	18990	22213	878	856	821	857	759	765	721	859	660	682	657	664	760	739	729	746	193	206	197	219	203	208	246	209	168	187	184	176	208	229	236	220	881
[truncated: 27 more columns]

## Sheet: sheep_normcounts
	alveolar macrophage								bone marrow macrophage														kidney cortex														liver
	ERR2074931	ERR2074932	ERR2074933	ERR2074934	ERR2075003	ERR2075004	ERR2075005	ERR2075006	ERR2074844	ERR2074845	ERR2074846	ERR2074847	ERR2074848	ERR2074849	ERR2074850	ERR2074977	ERR2074978	ERR2074979	ERR2074980	ERR2074981	ERR2074982	ERR2074983	ERR2074333	ERR2076740	ERR2076741	ERR2076742	ERR2076743	ERR2076744	ERR2076745	ERR2076746	ERR2076747	ERR2076748	ERR2076749	ERR2076750	ERR2076751	ERR2076752	ERR2074673	ERR2074674	ERR2074675	ERR2074676	ERR2074677	ERR2074678	ERR2074679	ERR2074680	ERR2074681	ERR2074763	ERR2074764	ERR2074765	ERR2074766
TARM1	0	1	0	0	0	0	0	0	0	0	0	1	0	0	0	2	3	0	0	0	0	0	2	0	0	0	0	0	0	0	0	0	0	1	0	0	2	2	0	1	1	0	2	1	1	0	1	1	1
OSCAR	3	6	4	7	6	7	4	9	2	3	0	2	0	0	1	3	2	1	2	3	4	1	0	0	0	0	0	0	0	0	1	0	0	1	1	1	0	0	2	1	0	2	3	0	0	5	4	2	5
LILR group 1	304	297	303	304	536	538	538	550	87	89	101	101	94	94	90	142	143	145	152	138	131	135	0	5	6	2	4	2	3	2	1	2	4	4	9	2	11	9	14	7	7	10	4	10	10	62	73	89	86
LILR group 2	393	386	370	381	388	395	356	375	194	298	244	299	302	245	240	441	547	544	564	423	431	424	12	4	5	9	7	11	6	7	12	5	10	9	7	5	12	11	11	12	13	12	10	10	13	100	109	118	118
LAIR1	0	1	0	1	2	2	2	1	174	296	240	297	299	242	237	434	540	538	557	416	423	417	0	2	1	1	9	1	2	3	1	1	6	1	3	0	0	0	0	0	1	0	0	0	0	8	10	11	4
KIR group 2	2	7	3	0	0	6	0	6	52	22	50	22	20	44	31	28	16	11	14	30	35	27	4	2	0	1	0	0	0	0	0	0	1	1	1	0	4	3	8	3	5	1	4	1	5	231	238	189	207
KIR group 4	8	2	5	5	5	5	2	7	87	31	54	30	34	52	73	50	45	45	20	52	54	58	15	0	2	0	1	1	3	0	0	2	0	1	1	1	7	7	14	9	8	7	14	10	9	215	258	223	224
KIR group 6	2	2	3	3	2	3	5	3	61	19	32	19	24	33	19	25	16	12	19	31	31	36	6	3	2	0	0	1	0	0	0	0	0	1	1	4	8	10	10	8	9	8	12	10	6	113	135	128	119
KIR group 7	229	216	218	222	143	127	136	137	147	178	152	172	163	153	158	185	196	207	194	186	182	177	2	2	1	2	4	3	1	4	2	4	10	1	1	0	4	11	11	9	9	7	7	7	7	83	81	100	105
FCAR	179	159	165	159	150	163	134	146	8	23	14	25	25	14	14	14	19	22	17	11	10	10	0	1	2	2	2	2	1	2	2	2	7	2	2	1	0	0	0	0	0	0	0	0	0	81	76	78	78
NCR1	3	7	3	3	1	1	1	1	2	1	2	1	1	2	2	2	1	1	1	2	2	2	2	0	0	1	1	0	1	0	0	0	0	1	0	1	2	1	0	0	0	0	0	4	1	5	6	3	8
novel_long	110	119	140	132	152	161	158	153	40	29	36	32	28	32	29	11	10	10	8	9	13	16	0	2	1	0	0	2	2	1	0	0	1	0	1	0	0	0	1	1	1	0	0	1	0	25	41	41	24
novel_short	160	161	179	168	175	160	179	172	22	25	22	20	18	18	22	49	40	41	43	44	46	45	0	3	3	2	2	2	4	2	0	3	1	3	0	0	5	1	2	1	3	1	1	2	2	52	58	73	60
GP6	9	6	3	2	2	6	0	1	1	0	0	2	0	0	0	0	0	2	0	2	1	1	0	0	0	0	0	0	0	0	0	0	0	0	0	0	0	0	0	0	1	0	1	0	0	0	0	0	0
SDHA	539	510	558	553	380	382	386	365	589	549	582	558	549	563	576	570	559	559	572	575	594	602	3735	2070	1975	1904	2076	2022	2057	2033	1966	2100	2003	1990	2058	2162	728	759	719	722	754	738	741	712	712	925	908	910	919
PPIA	2125	2182	2114	2111	2148	2140	2175	2252	1505	1444	1503	1478	1506	1493	1522	1796	1738	1788	1739	1791	1803	1746	4467	2090	2253	2150	2078	2166	2082	2055	2101	2039	2164	2135	2168	1973	1579	1568	1522	1627	1503	1571	1588	1593	1605	1063	1018	1028	988
GAPDH	3437	3339	3307	3328	3937	4001	3788	3852	2644	3514	3029	3549	3604	3051	3028	2735	3099	3099	3127	2639	2623	2619	7680	4547	4745	4841	4678	4501	4476	4604	4433	4499	5512	4685	4648	4385	1879	1843	1896	1861	1857	1907	1866	1879	1888	2196	2181	2150	2154
ACTB	10232	10245	10096	10179	11692	11633	11307	11697	10122	10120	10275	10131	10234	10262	10310	9444	9567	9605	9526	9708	9637	9466	981	4401	4432	4443	4327	4393	4387	4483	4296	4523	4526	4243	4610	4491	14534	14213	14317	14153	14255	14112	14285	14643	14076	11721	11938	12075	12122
RPL13A	2452	2540	2439	2505	2471	2376	2455	2441	2357	1785	2078	1756	1729	2021	2054	2213	1982	1961	1857	2321	2288	2317	29552	1366	1261	1307	1296	1327	1384	1195	1318	1409	1153	1317	1340	1402	2793	2727	2711	2818	2763	2723	2797	2778	2726	2239	2340	2231	2346
YWHAZ	365	386	386	374	363	364	391	374	836	721	725	682	662	768	727	748	688	666	696	738	727	756	9	208	195	203	211	213	215	229	242	203	163	216	184	216	632	657	689	641	680	645	635	638	667	918	948	980	972
[truncated: 34 more columns]

## Sheet: goat_normcounts
	alveolar macrophage		bone marrow macrophage						CD4				CD8				kidney cortex																liver																spleen
	ERR2182119	ERR2182122	ERR2182115	ERR2182113	ERR2182117	ERR2182116	ERR2182114	ERR2182118	ERR2664207	ERR2664208	ERR2664209	ERR2664210	ERR2664190	ERR2664192	ERR2664194	ERR2664196	ERR2181973	ERR2181974	ERR2181975	ERR2181976	ERR2182013	ERR2182014	ERR2182015	ERR2182016	ERR2182049	ERR2182050	ERR2182051	ERR2182052	ERR2182081	ERR2182082	ERR2182083	ERR2182084	ERR2181977	ERR2181978	ERR2181979	ERR2181980	ERR2182017	ERR2182018	ERR2182019	ERR2182020	ERR2182053	ERR2182054	ERR2182055	ERR2182056	ERR2182085	ERR2182086	ERR2182087	ERR2182088	ERR2181989
TARM1	6	21	0	1	0	0	0	1	1	17	45	3	1	20	24	3	0	0	0	0	0	1	4	0	0	1	1	0	0	1	4	0	1	0	3	2	2	0	1	0	0	1	5	1	0	0	1	1	9
OSCAR	1	3	7	2	4	6	2	4	1	5	9	8	2	5	10	7	2	2	1	0	0	2	2	1	0	2	2	5	4	0	0	3	2	2	2	9	2	1	4	1	2	9	2	2	2	4	1	7	5
LILR group 1	527	2238	4	53	230	15	135	435	26	49	205	88	48	72	209	195	14	16	29	31	35	39	35	28	23	19	33	31	44	36	45	39	174	150	166	171	165	125	119	125	43	45	52	52	235	173	191	203	314
LILR group 2	1595	3272	31	210	586	49	339	592	73	151	516	177	198	234	545	510	46	39	50	54	102	98	85	79	114	98	128	117	97	97	103	110	273	288	256	245	264	354	283	330	216	222	257	224	399	356	343	369	552
LAIR1	32	400	1	3	103	0	14	294	13	17	34	52	37	48	60	212	7	0	4	5	9	8	12	3	10	18	14	9	9	10	15	9	11	11	20	11	17	17	14	21	17	11	22	8	49	40	63	60	95
KIR group 2	0	8	0	2	0	0	1	0	0	0	4	1	55	55	77	137	0	0	0	0	0	0	0	0	1	0	0	1	0	0	0	0	0	0	0	0	0	0	0	0	0	0	0	0	0	0	0	0	4
KIR group 4	0	15	0	13	0	0	10	2	4	3	21	19	201	344	181	1374	2	0	1	2	1	1	2	2	9	4	6	5	1	2	0	0	4	6	3	4	2	4	4	0	1	2	1	2	2	3	0	1	158
KIR group 6	0	34	0	9	1	0	11	2	0	1	1	2	55	70	48	259	0	1	0	0	0	0	1	0	5	3	1	0	0	0	0	0	1	1	1	1	2	2	7	2	1	1	1	1	1	1	1	1	23
KIR group 7	28	188	0	15	25	0	26	29	0	0	0	0	10	18	12	132	2	0	0	0	0	1	1	2	3	1	1	1	2	2	0	2	6	12	6	5	12	11	5	17	10	9	10	9	13	5	5	6	49
FCAR	143	492	0	4	11	0	7	13	0	0	0	0	0	0	0	2	0	0	0	0	1	1	1	1	1	1	1	1	0	0	1	0	7	7	7	6	6	6	12	6	25	11	12	11	7	6	6	7	2
NCR1	11	23	0	0	0	0	5	3	0	3	24	47	474	481	1170	2954	2	1	3	1	3	2	1	1	0	5	2	3	0	1	0	0	3	4	3	2	4	5	3	0	4	4	1	3	0	3	1	2	41
novel_long	1081	1239	1	4	38	1	12	91	11	32	82	34	91	89	188	260	4	10	9	1	3	1	11	8	4	5	10	5	5	2	11	7	30	36	20	22	21	15	33	32	28	25	27	27	35	28	40	27	143
novel_short	397	570	1	15	44	4	35	89	10	10	37	22	109	64	157	239	4	4	2	1	9	5	4	4	16	11	13	18	6	6	8	11	24	32	30	47	29	41	42	44	24	34	42	20	88	39	61	44	131
GP6	3	2	0	0	0	0	1	0	0	1	13	10	0	0	2	10	0	0	0	0	0	0	0	0	1	0	0	0	0	0	0	0	0	0	0	0	1	0	0	0	0	0	0	0	0	2	0	0	0
SDHA	4804	3032	3469	4560	6191	2940	3657	4089	3374	3405	2554	2698	3434	3444	3163	2818	4908	5106	5066	5198	4921	4901	4853	4774	3268	3352	3371	3377	4344	4421	4316	4508	4297	4213	4358	4333	3457	3298	3466	3260	2346	2334	2232	2432	2766	2718	2708	2772	1007
PPIA	7962	7185	6668	6638	5773	7232	7024	6279	8433	9738	8097	8000	9874	9646	7974	7136	6642	6630	6714	6713	6614	6493	6510	6293	8303	8219	8001	8007	7314	7202	7184	7221	6739	6569	6811	6419	6529	6621	6445	6514	7924	7766	7653	7746	6442	6526	6427	6542	5949
GAPDH	15799	18207	12295	14032	29442	13399	14581	17879	9871	11861	11139	10854	11144	11816	10924	10309	9379	9552	9456	9321	10274	10104	10284	9783	8986	9078	9178	9104	10043	10044	10040	9869	24460	24352	24092	23450	17103	17260	16326	16731	16479	15860	15869	16183	12612	12490	12338	12490	5325
ACTB	22156	21663	16802	17712	13718	13380	13851	12738	19533	18412	14552	16924	20864	22651	18153	18145	16337	16268	16973	16680	15436	15107	15878	14656	15284	14914	15359	15487	15684	16018	15973	15951	13746	13122	13296	13136	13708	14061	13323	14308	14374	13883	14413	14415	19483	19268	19146	18860	25119
RPL13A	5923	4715	7021	6696	7808	7141	6659	6984	17202	20146	22730	18980	14722	14553	22619	18629	5358	5283	5423	5333	5946	5953	5740	5730	5626	5898	5632	5614	6109	6164	6143	6158	5766	5793	5678	5878	9205	8943	8707	9246	6818	6709	6538	6786	7667	7169	7091	7234	12253
YWHAZ	478	613	801	670	479	920	843	806	1208	893	1346	1360	1063	968	1025	1420	1048	1038	984	1012	981	1023	988	1128	1083	1070	1078	1077	939	920	932	929	647	689	673	705	675	669	743	668	777	841	843	789	709	748	771	753	1036
[truncated: 27 more columns]
